# Supplementary material for: Low Prevalence of Leptospira Carriage in Rodents in Leptospirosis-Endemic Northeastern Thailand
Source: Trop Med Infect Dis. 2020 Sep 30;5(4):154. doi: 10.3390/tropicalmed5040154 (PMC7720114; doi:10.3390/tropicalmed5040154)
Supplement: Supplementary file 1 [file tropicalmed-05-00154-s001.zip]

Archive with 3 entries (2 files):
- supplementary/
- supplementary/Figure S1.pdf
- supplementary/Table S1.pdf
